# Supplementary material for: The Species Dilemma of Northeast Indian Mahseer (Actinopterygii: Cyprinidae): DNA Barcoding in Clarifying the Riddle
Source: PLoS One. 2013 Jan 16;8(1):e53704. doi: 10.1371/journal.pone.0053704 (PMC3547047; doi:10.1371/journal.pone.0053704)
Supplement: Table S3 — Pairwise K2P divergence matrix between the sequences. (XLS) [file pone.0053704.s006.xls]

## Sheet: MatrixOutput
FJ459524|N.hexagonolepis_{N._hexagonolepis}		0	0	0.00150075	0.00150075	0.00315899	0.00315899	0.00309494	0.00262696	0.00211569	0.00234359	0.00211569	0.00211569	0.00264305	0.00249519	0.00567006	0.00568949	0.00538902	0.00542672	0.00539685	0.00745689	0.00564726	0.00862735	0.00887061	0.00887061	0.00887061	0.00887061	0.00887061	0.00942117	0.00937815	0.0102501	0.00939961	0.00939961	0.00939961	0.00939961	0.00939961	0.0096438	0.00913725	0.00913725	0.00913725	0.00913725	0.00913725	0.0106079	0.0100356	0.00990283	0.00990283	0.00990283	0.00990283	0.00990283
FJ459521|N.hexagonolepis_{N._hexagonolepis}	0		0	0.00150075	0.00150075	0.00315899	0.00315899	0.00309494	0.00262696	0.00211569	0.00234359	0.00211569	0.00211569	0.00264305	0.00249519	0.00567006	0.00568949	0.00538902	0.00542672	0.00539685	0.00745689	0.00564726	0.00862735	0.00887061	0.00887061	0.00887061	0.00887061	0.00887061	0.00942117	0.00937815	0.0102501	0.00939961	0.00939961	0.00939961	0.00939961	0.00939961	0.0096438	0.00913725	0.00913725	0.00913725	0.00913725	0.00913725	0.0106079	0.0100356	0.00990283	0.00990283	0.00990283	0.00990283	0.00990283
FJ459520|N.hexagonolepis_{N._hexagonolepis}	0	0		0.00150075	0.00150075	0.00315899	0.00315899	0.00309494	0.00262696	0.00211569	0.00234359	0.00211569	0.00211569	0.00264305	0.00249519	0.00567006	0.00568949	0.00538902	0.00542672	0.00539685	0.00745689	0.00564726	0.00862735	0.00887061	0.00887061	0.00887061	0.00887061	0.00887061	0.00942117	0.00937815	0.0102501	0.00939961	0.00939961	0.00939961	0.00939961	0.00939961	0.0096438	0.00913725	0.00913725	0.00913725	0.00913725	0.00913725	0.0106079	0.0100356	0.00990283	0.00990283	0.00990283	0.00990283	0.00990283
FJ459523|N.hexagonolepis_{N._hexagonolepis}	0.00152905	0.00152905	0.00152905		0	0.00268347	0.00268347	0.00262785	0.00214333	0.00261109	0.0028939	0.00261109	0.00261109	0.00309806	0.00307887	0.00592779	0.005948	0.00563985	0.00568041	0.0056266	0.00769161	0.00590363	0.00882525	0.00909224	0.00909224	0.00909224	0.00909224	0.00909224	0.00969574	0.00966501	0.0104036	0.00966013	0.00966013	0.00966013	0.00966013	0.00966013	0.00984204	0.00931282	0.00931282	0.00931282	0.00931282	0.00931282	0.0108416	0.0102427	0.0101073	0.0101073	0.0101073	0.0101073	0.0101073
FJ459522|N.hexagonolepis_{N._hexagonolepis}	0.00152905	0.00152905	0.00152905	0		0.00268347	0.00268347	0.00262785	0.00214333	0.00261109	0.0028939	0.00261109	0.00261109	0.00309806	0.00307887	0.00592779	0.005948	0.00563985	0.00568041	0.0056266	0.00769161	0.00590363	0.00882525	0.00909224	0.00909224	0.00909224	0.00909224	0.00909224	0.00969574	0.00966501	0.0104036	0.00966013	0.00966013	0.00966013	0.00966013	0.00966013	0.00984204	0.00931282	0.00931282	0.00931282	0.00931282	0.00931282	0.0108416	0.0102427	0.0101073	0.0101073	0.0101073	0.0101073	0.0101073
JX127232|N.hexagonolepis_{N._hexagonolepis}	0.0064517	0.0064517	0.0064517	0.00483096	0.00483096		0	0	0.00285211	0.00391218	0.00435734	0.00391218	0.00391218	0.00432218	0.00440456	0.00521515	0.00523255	0.00496023	0.00498526	0.00496023	0.00712811	0.00525164	0.00902104	0.0092504	0.0092504	0.0092504	0.0092504	0.0092504	0.00981923	0.00988266	0.010496	0.00988544	0.00988544	0.00988544	0.00988544	0.00988544	0.0100448	0.00947657	0.00947657	0.00947657	0.00947657	0.00947657	0.0104368	0.0102097	0.0102097	0.0102097	0.0102097	0.0102097	0.0102097
JX127233|N.hexagonolepis_{N._hexagonolepis}	0.0064517	0.0064517	0.0064517	0.00483096	0.00483096	0		0	0.00285211	0.00391218	0.00435734	0.00391218	0.00391218	0.00432218	0.00440456	0.00521515	0.00523255	0.00496023	0.00498526	0.00496023	0.00712811	0.00525164	0.00902104	0.0092504	0.0092504	0.0092504	0.0092504	0.0092504	0.00981923	0.00988266	0.010496	0.00988544	0.00988544	0.00988544	0.00988544	0.00988544	0.0100448	0.00947657	0.00947657	0.00947657	0.00947657	0.00947657	0.0104368	0.0102097	0.0102097	0.0102097	0.0102097	0.0102097	0.0102097
JX127234|N.hexagonolepis_{N._hexagonolepis}	0.0063192	0.0063192	0.0063192	0.0047319	0.0047319	0	0		0.0027931	0.00383618	0.00426348	0.00383618	0.00383618	0.0042383	0.00440456	0.00521515	0.00523255	0.00489054	0.00492444	0.00509083	0.00712811	0.00540408	0.00884753	0.00907919	0.00907919	0.00907919	0.00907919	0.00907919	0.00961811	0.00967212	0.0103022	0.00981417	0.00981417	0.00981417	0.00981417	0.00981417	0.00985474	0.00928999	0.00928999	0.00928999	0.00928999	0.00928999	0.0104368	0.0100258	0.0100258	0.0100258	0.0100258	0.0100258	0.0100258
JX127231N.hexagonolepis_{N._hexagonolepis}	0.00470223	0.00470223	0.00470223	0.0031299	0.0031299	0.00483096	0.00483096	0.0047319		0.00334919	0.00371088	0.00334919	0.00334919	0.00379123	0.00386524	0.00598419	0.00600245	0.00568814	0.00572471	0.00578895	0.00774877	0.00608119	0.00906225	0.00935597	0.00935597	0.00935597	0.00935597	0.00935597	0.0100319	0.0100271	0.0105752	0.00970598	0.00970598	0.00970598	0.00970598	0.00970598	0.0100748	0.00950715	0.00950715	0.00950715	0.00950715	0.00950715	0.0107855	0.0102692	0.0102692	0.0102692	0.0102692	0.0102692	0.0102692
EU714099|N.hexagonolepis_{N._hexagonolepis}	0.00308167	0.00308167	0.00308167	0.00462966	0.00462966	0.00975641	0.00975641	0.00955443	0.00789906		0	0	0	0.0015233	0	0.00609498	0.00609498	0.00583413	0.00584548	0.00582452	0.00780181	0.00604203	0.00880633	0.00892554	0.00892554	0.00892554	0.00892554	0.00892554	0.00961896	0.00956306	0.0101618	0.00943054	0.00943054	0.00943054	0.00943054	0.00943054	0.00970209	0.00919111	0.00919111	0.00919111	0.00919111	0.00919111	0.0107491	0.0101977	0.010065	0.010065	0.010065	0.010065	0.010065
EU714097|N.hexagonolepis_{N._hexagonolepis}	0.00341298	0.00341298	0.00341298	0.00512825	0.00512825	0.01087	0.01087	0.0106199	0.00877215	0		0	0	0.00168913	0	0.00660906	0.00660906	0.00650893	0.00652276	0.00647779	0.00786173	0.00671121	0.00974825	0.00961653	0.00961653	0.00961653	0.00961653	0.00961653	0.0100701	0.0100204	0.0110263	0.00972152	0.00972152	0.00972152	0.00972152	0.00972152	0.0104007	0.00975021	0.00975021	0.00975021	0.00975021	0.00975021	0.0110973	0.0105117	0.0103498	0.0103498	0.0103498	0.0103498	0.0103498
EU417096|N.hexagonolepis_{N._hexagonolepis}	0.00308167	0.00308167	0.00308167	0.00462966	0.00462966	0.00975641	0.00975641	0.00955443	0.00789906	0	0		0	0.0015233	0	0.00609498	0.00609498	0.00583413	0.00584548	0.00582452	0.00780181	0.00604203	0.00880633	0.00892554	0.00892554	0.00892554	0.00892554	0.00892554	0.00961896	0.00956306	0.0101618	0.00943054	0.00943054	0.00943054	0.00943054	0.00943054	0.00970209	0.00919111	0.00919111	0.00919111	0.00919111	0.00919111	0.0107491	0.0101977	0.010065	0.010065	0.010065	0.010065	0.010065
EU714098|N.hexagonolepis_{N._hexagonolepis}	0.00308167	0.00308167	0.00308167	0.00462966	0.00462966	0.00975641	0.00975641	0.00955443	0.00789906	0	0	0		0.0015233	0	0.00609498	0.00609498	0.00583413	0.00584548	0.00582452	0.00780181	0.00604203	0.00880633	0.00892554	0.00892554	0.00892554	0.00892554	0.00892554	0.00961896	0.00956306	0.0101618	0.00943054	0.00943054	0.00943054	0.00943054	0.00943054	0.00970209	0.00919111	0.00919111	0.00919111	0.00919111	0.00919111	0.0107491	0.0101977	0.010065	0.010065	0.010065	0.010065	0.010065
HM536922|N.stracheyi_{N._stracheyi}	0.00460126	0.00460126	0.00460126	0.00614447	0.00614447	0.0113457	0.0113457	0.0111116	0.0094491	0.00153846	0.00170358	0.00153846	0.00153846		0.00180303	0.00630574	0.00632562	0.00604532	0.0060855	0.00602799	0.00794846	0.00621064	0.00898783	0.00910675	0.00910675	0.00910675	0.00910675	0.00910675	0.00983232	0.00975525	0.0102829	0.00961034	0.00961034	0.00961034	0.00961034	0.00961034	0.00979449	0.00930178	0.00930178	0.00930178	0.00930178	0.00930178	0.0109484	0.0103503	0.0102152	0.0102152	0.0102152	0.0102152	0.0102152
EU714100|N.hexagonolepis_{N._hexagonolepis}	0.00363638	0.00363638	0.00363638	0.00546454	0.00546454	0.0109895	0.0109895	0.0109895	0.00914102	0	0	0	0	0.00181488		0.006685	0.006685	0.006685	0.006685	0.006685	0.00801131	0.00692977	0.0104237	0.0101705	0.0101705	0.0101705	0.0101705	0.0101705	0.0107461	0.0107024	0.0117456	0.0101718	0.0101718	0.0101718	0.0101718	0.0101718	0.0107908	0.0104377	0.0104377	0.0104377	0.0104377	0.0104377	0.0112718	0.0112718	0.0112718	0.0112718	0.0112718	0.0112718	0.0112718
JX127235|N.hexastichus_{N._hexastichus}	0.021247	0.021247	0.021247	0.0229192	0.0229192	0.0179192	0.0179192	0.0179192	0.0229192	0.0247187	0.025741	0.0247187	0.0247187	0.0262806	0.0260282		0	0.0015337	0.00154064	0.0015337	0.00536196	0.00213085	0.00867124	0.00909951	0.00909951	0.00909951	0.00909951	0.00909951	0.00888415	0.00902417	0.0101864	0.00887268	0.00887268	0.00887268	0.00887268	0.00887268	0.00961639	0.00871362	0.00871362	0.00871362	0.00871362	0.00871362	0.00950833	0.00931299	0.00931299	0.00931299	0.00931299	0.00931299	0.00931299
JX127236|N.hexastichus_{N._hexastichus}	0.0213166	0.0213166	0.0213166	0.0229945	0.0229945	0.0179777	0.0179777	0.0179777	0.0229945	0.0247187	0.025741	0.0247187	0.0247187	0.0263672	0.0260282	0		0.00153848	0.00154064	0.00153848	0.0053789	0.00213703	0.00867124	0.00912888	0.00912888	0.00912888	0.00912888	0.00912888	0.00888415	0.00902417	0.0102175	0.00887268	0.00887268	0.00887268	0.00887268	0.00887268	0.00964969	0.00874473	0.00874473	0.00874473	0.00874473	0.00874473	0.00950833	0.00934364	0.00934364	0.00934364	0.00934364	0.00934364	0.00934364
JX127237|N.hexastichus_{N._hexastichus}	0.0193261	0.0193261	0.0193261	0.0209708	0.0209708	0.0162881	0.0162881	0.0160527	0.0209708	0.0227312	0.0253219	0.0227312	0.0227312	0.0242766	0.0260282	0.00160449	0.00160966		0	0	0.00517535	0.00214769	0.00835915	0.0086893	0.0086893	0.0086893	0.0086893	0.0086893	0.00847893	0.00863005	0.0098216	0.00849812	0.00849812	0.00849812	0.00849812	0.00849812	0.0092952	0.00831606	0.00831606	0.00831606	0.00831606	0.00831606	0.00931667	0.00899807	0.00899807	0.00899807	0.00899807	0.00899807	0.00899807
JX127238|N.hexastichus_{N._hexastichus}	0.0194514	0.0194514	0.0194514	0.021107	0.021107	0.0163681	0.0163681	0.0161565	0.021107	0.0227682	0.0253678	0.0227682	0.0227682	0.0244348	0.0260282	0.00161225	0.00161225	0		0	0.00519981	0.00216092	0.00837008	0.0087422	0.0087422	0.0087422	0.0087422	0.0087422	0.00848932	0.00864304	0.00988437	0.00849812	0.00849812	0.00849812	0.00849812	0.00849812	0.00935425	0.00837198	0.00837198	0.00837198	0.00837198	0.00837198	0.00932866	0.00904909	0.00904909	0.00904909	0.00904909	0.00904909	0.00904909
SGBL-BMF35|N.hexastichus_{N._hexastichus}	0.0202222	0.0202222	0.0202222	0.0218121	0.0218121	0.0162881	0.0162881	0.0175475	0.0222985	0.023554	0.0261405	0.023554	0.023554	0.025007	0.0260282	0.00160449	0.00160966	0	0		0.00517535	0.00249584	0.00827108	0.00852754	0.00852754	0.00852754	0.00852754	0.00852754	0.00832894	0.00846194	0.00973877	0.00849812	0.00849812	0.00849812	0.00849812	0.00849812	0.00906919	0.00818585	0.00818585	0.00818585	0.00818585	0.00818585	0.00931667	0.00900574	0.00888727	0.00888727	0.00888727	0.00888727	0.00888727
JX127239|N.hexastichus_{N._hexastichus}	0.0363081	0.0363081	0.0363081	0.0380205	0.0380205	0.032901	0.032901	0.032901	0.0380205	0.0399371	0.0350915	0.0399371	0.0399371	0.0414628	0.0374228	0.0194897	0.0195532	0.0178496	0.017937	0.0178496		0.00543773	0.00989414	0.0101649	0.0101649	0.0101649	0.0101649	0.0101649	0.00973683	0.0099401	0.0114153	0.00990685	0.00990685	0.00990685	0.00990685	0.00990685	0.0106761	0.00983961	0.00983961	0.00983961	0.00983961	0.00983961	0.0103187	0.0100441	0.0100441	0.0100441	0.0100441	0.0100441	0.0100441
SGBL-BMF36|N.hexastichus_{N._hexastichus}	0.0217834	0.0217834	0.0217834	0.0233757	0.0233757	0.0179192	0.0179192	0.0191485	0.0238972	0.0251301	0.0278905	0.0251301	0.0251301	0.0265758	0.0278907	0.00321286	0.00322322	0.00316707	0.00318726	0.00459597	0.0194897		0.00832091	0.00861171	0.00861171	0.00861171	0.00861171	0.00861171	0.0084827	0.00860924	0.00994556	0.00867309	0.00867309	0.00867309	0.00867309	0.00867309	0.00924901	0.00830341	0.00830341	0.00830341	0.00830341	0.00830341	0.00948303	0.00897119	0.00885425	0.00885425	0.00885425	0.00885425	0.00885425
RCYY293-11|N.stracheyi_{N._stracheyi}	0.0465844	0.0465844	0.0465844	0.0482707	0.0482707	0.0489449	0.0489449	0.0478932	0.0493028	0.0499628	0.053721	0.0499628	0.0499628	0.0516606	0.0574269	0.0435865	0.0435865	0.0412794	0.0413478	0.0414982	0.0556833	0.0431048		0.00741337	0.00741337	0.00741337	0.00741337	0.00741337	0.00794016	0.00802239	0.00955294	0.00844701	0.00844701	0.00844701	0.00844701	0.00844701	0.00890996	0.00807851	0.00807851	0.00807851	0.00807851	0.00807851	0.00892409	0.00836768	0.00826973	0.00826973	0.00826973	0.00826973	0.00826973
EU714106|T.mosal_{T._mosal}	0.0498004	0.0498004	0.0498004	0.0514924	0.0514924	0.0523243	0.0523243	0.0511998	0.0525936	0.0500417	0.051925	0.0500417	0.0500417	0.0514924	0.0555063	0.0469375	0.0470955	0.044584	0.0448806	0.0446886	0.06263	0.046292	0.038237		0	0	0	0	0.00557983	0.00564054	0.00675477	0.00603359	0.00603359	0.00603359	0.00603359	0.00603359	0.00650926	0.00628834	0.00628834	0.00628834	0.00628834	0.00628834	0.00709556	0.00662549	0.00654247	0.00654247	0.00654247	0.00654247	0.00654247
EU714107|T.mosal_{T._mosal}	0.0498004	0.0498004	0.0498004	0.0514924	0.0514924	0.0523243	0.0523243	0.0511998	0.0525936	0.0500417	0.051925	0.0500417	0.0500417	0.0514924	0.0555063	0.0469375	0.0470955	0.044584	0.0448806	0.0446886	0.06263	0.046292	0.038237	0		0	0	0	0.00557983	0.00564054	0.00675477	0.00603359	0.00603359	0.00603359	0.00603359	0.00603359	0.00650926	0.00628834	0.00628834	0.00628834	0.00628834	0.00628834	0.00709556	0.00662549	0.00654247	0.00654247	0.00654247	0.00654247	0.00654247
EU714108|T.mosal_{T._mosal}	0.0498004	0.0498004	0.0498004	0.0514924	0.0514924	0.0523243	0.0523243	0.0511998	0.0525936	0.0500417	0.051925	0.0500417	0.0500417	0.0514924	0.0555063	0.0469375	0.0470955	0.044584	0.0448806	0.0446886	0.06263	0.046292	0.038237	0	0		0	0	0.00557983	0.00564054	0.00675477	0.00603359	0.00603359	0.00603359	0.00603359	0.00603359	0.00650926	0.00628834	0.00628834	0.00628834	0.00628834	0.00628834	0.00709556	0.00662549	0.00654247	0.00654247	0.00654247	0.00654247	0.00654247
EU714109|T.mosal_{T._mosal}	0.0498004	0.0498004	0.0498004	0.0514924	0.0514924	0.0523243	0.0523243	0.0511998	0.0525936	0.0500417	0.051925	0.0500417	0.0500417	0.0514924	0.0555063	0.0469375	0.0470955	0.044584	0.0448806	0.0446886	0.06263	0.046292	0.038237	0	0	0		0	0.00557983	0.00564054	0.00675477	0.00603359	0.00603359	0.00603359	0.00603359	0.00603359	0.00650926	0.00628834	0.00628834	0.00628834	0.00628834	0.00628834	0.00709556	0.00662549	0.00654247	0.00654247	0.00654247	0.00654247	0.00654247
EU714110|T.mosal_{T._mosal}	0.0498004	0.0498004	0.0498004	0.0514924	0.0514924	0.0523243	0.0523243	0.0511998	0.0525936	0.0500417	0.051925	0.0500417	0.0500417	0.0514924	0.0555063	0.0469375	0.0470955	0.044584	0.0448806	0.0446886	0.06263	0.046292	0.038237	0	0	0	0		0.00557983	0.00564054	0.00675477	0.00603359	0.00603359	0.00603359	0.00603359	0.00603359	0.00650926	0.00628834	0.00628834	0.00628834	0.00628834	0.00628834	0.00709556	0.00662549	0.00654247	0.00654247	0.00654247	0.00654247	0.00654247
HM585023|T.malabaricus_{T._malabaricus}	0.0534733	0.0534733	0.0534733	0.0552401	0.0552401	0.0562984	0.0562984	0.0550383	0.0564702	0.0570131	0.0576176	0.0570131	0.0570131	0.0587925	0.0616163	0.0469932	0.0469932	0.04455	0.0446265	0.0446596	0.0596486	0.0463216	0.0412114	0.0210387	0.0210387	0.0210387	0.0210387	0.0210387		0.00216008	0.00699668	0.00478672	0.00478672	0.00478672	0.00478672	0.00478672	0.00588392	0.00579118	0.00579118	0.00579118	0.00579118	0.00579118	0.00627599	0.00583935	0.0057589	0.0057589	0.0057589	0.0057589	0.0057589
HM585024|T.malabaricus_{T._malabaricus}	0.0534733	0.0534733	0.0534733	0.0552401	0.0552401	0.0562984	0.0562984	0.0550383	0.0564702	0.0570131	0.0576176	0.0570131	0.0570131	0.0587925	0.0616163	0.0469932	0.0469932	0.04455	0.0446265	0.0446596	0.0596486	0.0463216	0.0412114	0.0210387	0.0210387	0.0210387	0.0210387	0.0210387	0.00317966		0.00692655	0.00473634	0.00473634	0.00473634	0.00473634	0.00473634	0.00608653	0.00589466	0.00589466	0.00589466	0.00589466	0.00589466	0.00641685	0.0059681	0.00589069	0.00589069	0.00589069	0.00589069	0.00589069
JN646100|T.douronensis_{T._douronensis}	0.0649279	0.0649279	0.0649279	0.066664	0.066664	0.0665453	0.0665453	0.0650992	0.0664399	0.0653528	0.0689583	0.0653528	0.0653528	0.066664	0.0737868	0.0610066	0.0612143	0.0584071	0.0588001	0.0596678	0.0770384	0.0612963	0.0566192	0.0298432	0.0298432	0.0298432	0.0298432	0.0298432	0.0292842	0.0292842		0.00703854	0.00703854	0.00703854	0.00703854	0.00703854	0.00709209	0.00788777	0.00788777	0.00788777	0.00788777	0.00788777	0.00803665	0.00747714	0.00751839	0.00751839	0.00751839	0.00751839	0.00751839
GQ469800|T.mussullah_{T._mussullah}	0.0532315	0.0532315	0.0532315	0.0550464	0.0550464	0.0573626	0.0573626	0.0568678	0.0550464	0.0532315	0.0522888	0.0532315	0.0532315	0.0550464	0.0553042	0.0481655	0.0481655	0.0460371	0.0460371	0.0460371	0.062465	0.0477545	0.0441894	0.0233456	0.0233456	0.0233456	0.0233456	0.0233456	0.0150344	0.0150344	0.0284204		0	0	0	0	0.00674722	0.00639089	0.00639089	0.00639089	0.00639089	0.00639089	0.00627894	0.00599973	0.00599973	0.00599973	0.00599973	0.00599973	0.00599973
GQ469801|T.mussullah_{T._mussullah}	0.0532315	0.0532315	0.0532315	0.0550464	0.0550464	0.0573626	0.0573626	0.0568678	0.0550464	0.0532315	0.0522888	0.0532315	0.0532315	0.0550464	0.0553042	0.0481655	0.0481655	0.0460371	0.0460371	0.0460371	0.062465	0.0477545	0.0441894	0.0233456	0.0233456	0.0233456	0.0233456	0.0233456	0.0150344	0.0150344	0.0284204	0		0	0	0	0.00674722	0.00639089	0.00639089	0.00639089	0.00639089	0.00639089	0.00627894	0.00599973	0.00599973	0.00599973	0.00599973	0.00599973	0.00599973
GQ469799|T.mussullah_{T._mussullah}	0.0532315	0.0532315	0.0532315	0.0550464	0.0550464	0.0573626	0.0573626	0.0568678	0.0550464	0.0532315	0.0522888	0.0532315	0.0532315	0.0550464	0.0553042	0.0481655	0.0481655	0.0460371	0.0460371	0.0460371	0.062465	0.0477545	0.0441894	0.0233456	0.0233456	0.0233456	0.0233456	0.0233456	0.0150344	0.0150344	0.0284204	0	0		0	0	0.00674722	0.00639089	0.00639089	0.00639089	0.00639089	0.00639089	0.00627894	0.00599973	0.00599973	0.00599973	0.00599973	0.00599973	0.00599973
GQ469797|T.mussullah_{T._mussullah}	0.0532315	0.0532315	0.0532315	0.0550464	0.0550464	0.0573626	0.0573626	0.0568678	0.0550464	0.0532315	0.0522888	0.0532315	0.0532315	0.0550464	0.0553042	0.0481655	0.0481655	0.0460371	0.0460371	0.0460371	0.062465	0.0477545	0.0441894	0.0233456	0.0233456	0.0233456	0.0233456	0.0233456	0.0150344	0.0150344	0.0284204	0	0	0		0	0.00674722	0.00639089	0.00639089	0.00639089	0.00639089	0.00639089	0.00627894	0.00599973	0.00599973	0.00599973	0.00599973	0.00599973	0.00599973
GQ469798|T.mussullah_{T._mussullah}	0.0532315	0.0532315	0.0532315	0.0550464	0.0550464	0.0573626	0.0573626	0.0568678	0.0550464	0.0532315	0.0522888	0.0532315	0.0532315	0.0550464	0.0553042	0.0481655	0.0481655	0.0460371	0.0460371	0.0460371	0.062465	0.0477545	0.0441894	0.0233456	0.0233456	0.0233456	0.0233456	0.0233456	0.0150344	0.0150344	0.0284204	0	0	0	0		0.00674722	0.00639089	0.00639089	0.00639089	0.00639089	0.00639089	0.00627894	0.00599973	0.00599973	0.00599973	0.00599973	0.00599973	0.00599973
HM536900|T.sinensis_{T._sinensis}	0.0563366	0.0563366	0.0563366	0.0580431	0.0580431	0.0592988	0.0592988	0.0580194	0.0593851	0.0567021	0.0574194	0.0567021	0.0567021	0.0580431	0.0593529	0.0556302	0.0558186	0.0531254	0.0534809	0.0528649	0.0678806	0.0544818	0.0498163	0.0298432	0.0298432	0.0298432	0.0298432	0.0298432	0.0242842	0.0259453	0.0345787	0.0284204	0.0284204	0.0284204	0.0284204	0.0284204		0.00641057	0.00641057	0.00641057	0.00641057	0.00641057	0.00723358	0.00664863	0.00656344	0.00656344	0.00656344	0.00656344	0.00656344
GQ469787|T.khudree_{T._khudree}	0.0514924	0.0514924	0.0514924	0.0531902	0.0531902	0.0541068	0.0541068	0.052942	0.0543297	0.0517424	0.051925	0.0517424	0.0517424	0.0531902	0.0555063	0.0451831	0.045335	0.0428598	0.0431445	0.0430219	0.0608314	0.0446226	0.0398953	0.0266939	0.0266939	0.0266939	0.0266939	0.0266939	0.0226943	0.0226943	0.038	0.025055	0.025055	0.025055	0.025055	0.025055	0.0282277		0	0	0	0	0.00664323	0.00608138	0.00600588	0.00600588	0.00600588	0.00600588	0.00600588
GQ469788|T.khudree_{T._khudree}	0.0514924	0.0514924	0.0514924	0.0531902	0.0531902	0.0541068	0.0541068	0.052942	0.0543297	0.0517424	0.051925	0.0517424	0.0517424	0.0531902	0.0555063	0.0451831	0.045335	0.0428598	0.0431445	0.0430219	0.0608314	0.0446226	0.0398953	0.0266939	0.0266939	0.0266939	0.0266939	0.0266939	0.0226943	0.0226943	0.038	0.025055	0.025055	0.025055	0.025055	0.025055	0.0282277	0		0	0	0	0.00664323	0.00608138	0.00600588	0.00600588	0.00600588	0.00600588	0.00600588
GQ469789|T.khudree_{T._khudree}	0.0514924	0.0514924	0.0514924	0.0531902	0.0531902	0.0541068	0.0541068	0.052942	0.0543297	0.0517424	0.051925	0.0517424	0.0517424	0.0531902	0.0555063	0.0451831	0.045335	0.0428598	0.0431445	0.0430219	0.0608314	0.0446226	0.0398953	0.0266939	0.0266939	0.0266939	0.0266939	0.0266939	0.0226943	0.0226943	0.038	0.025055	0.025055	0.025055	0.025055	0.025055	0.0282277	0	0		0	0	0.00664323	0.00608138	0.00600588	0.00600588	0.00600588	0.00600588	0.00600588
GQ469790|T.khudree_{T._khudree}	0.0514924	0.0514924	0.0514924	0.0531902	0.0531902	0.0541068	0.0541068	0.052942	0.0543297	0.0517424	0.051925	0.0517424	0.0517424	0.0531902	0.0555063	0.0451831	0.045335	0.0428598	0.0431445	0.0430219	0.0608314	0.0446226	0.0398953	0.0266939	0.0266939	0.0266939	0.0266939	0.0266939	0.0226943	0.0226943	0.038	0.025055	0.025055	0.025055	0.025055	0.025055	0.0282277	0	0	0		0	0.00664323	0.00608138	0.00600588	0.00600588	0.00600588	0.00600588	0.00600588
GQ469791|T.khudree_{T._khudree}	0.0514924	0.0514924	0.0514924	0.0531902	0.0531902	0.0541068	0.0541068	0.052942	0.0543297	0.0517424	0.051925	0.0517424	0.0517424	0.0531902	0.0555063	0.0451831	0.045335	0.0428598	0.0431445	0.0430219	0.0608314	0.0446226	0.0398953	0.0266939	0.0266939	0.0266939	0.0266939	0.0266939	0.0226943	0.0226943	0.038	0.025055	0.025055	0.025055	0.025055	0.025055	0.0282277	0	0	0	0		0.00664323	0.00608138	0.00600588	0.00600588	0.00600588	0.00600588	0.00600588
GQ469780|T.m.mahanadicus_{T._mmahanadicus}	0.0667735	0.0667735	0.0667735	0.0686083	0.0686083	0.0667735	0.0667735	0.0667735	0.0686083	0.0668882	0.0628226	0.0668882	0.0668882	0.0686083	0.0635494	0.0576107	0.0576107	0.0559035	0.0559984	0.0559035	0.0644823	0.0576107	0.047032	0.0331325	0.0331325	0.0331325	0.0331325	0.0331325	0.0255241	0.0255241	0.0416525	0.0252661	0.0252661	0.0252661	0.0252661	0.0252661	0.0347558	0.0280217	0.0280217	0.0280217	0.0280217	0.0280217		0.00157066	0.00157066	0.00157066	0.00157066	0.00157066	0.00157066
GQ469802|T.putitora_{T._putitora}	0.0624803	0.0624803	0.0624803	0.0642347	0.0642347	0.0648285	0.0648285	0.0634201	0.0647689	0.0627905	0.0584607	0.0627905	0.0627905	0.0642347	0.0635494	0.0557145	0.0559035	0.0532082	0.0535648	0.0537173	0.0625456	0.0553572	0.0437244	0.0302658	0.0302658	0.0302658	0.0302658	0.0302658	0.0229568	0.0229568	0.0384351	0.0233785	0.0233785	0.0233785	0.0233785	0.0233785	0.0318234	0.0253638	0.0253638	0.0253638	0.0253638	0.0253638	0.00160966		0	0	0	0	0
HQ609722|T.m.mahanadicus_{T._mmahanadicus}	0.0616681	0.0616681	0.0616681	0.0633982	0.0633982	0.0648285	0.0648285	0.0634201	0.0647689	0.0619702	0.0576176	0.0619702	0.0619702	0.0633982	0.0635494	0.0557145	0.0559035	0.0532082	0.0535648	0.0530262	0.0625456	0.0546447	0.0431649	0.0298849	0.0298849	0.0298849	0.0298849	0.0298849	0.0226595	0.0226595	0.0395934	0.0233785	0.0233785	0.0233785	0.0233785	0.0233785	0.0314233	0.0250461	0.0250461	0.0250461	0.0250461	0.0250461	0.00160966	0		0	0	0	0
GQ469808|T.putitora_{T._putitora}	0.0616681	0.0616681	0.0616681	0.0633982	0.0633982	0.0648285	0.0648285	0.0634201	0.0647689	0.0619702	0.0576176	0.0619702	0.0619702	0.0633982	0.0635494	0.0557145	0.0559035	0.0532082	0.0535648	0.0530262	0.0625456	0.0546447	0.0431649	0.0298849	0.0298849	0.0298849	0.0298849	0.0298849	0.0226595	0.0226595	0.0395934	0.0233785	0.0233785	0.0233785	0.0233785	0.0233785	0.0314233	0.0250461	0.0250461	0.0250461	0.0250461	0.0250461	0.00160966	0	0		0	0	0
GQ469827|T.macrolepis_{T._macrolepis}	0.0616681	0.0616681	0.0616681	0.0633982	0.0633982	0.0648285	0.0648285	0.0634201	0.0647689	0.0619702	0.0576176	0.0619702	0.0619702	0.0633982	0.0635494	0.0557145	0.0559035	0.0532082	0.0535648	0.0530262	0.0625456	0.0546447	0.0431649	0.0298849	0.0298849	0.0298849	0.0298849	0.0298849	0.0226595	0.0226595	0.0395934	0.0233785	0.0233785	0.0233785	0.0233785	0.0233785	0.0314233	0.0250461	0.0250461	0.0250461	0.0250461	0.0250461	0.00160966	0	0	0		0	0
GQ469806|T.putitora_{T._putitora}	0.0616681	0.0616681	0.0616681	0.0633982	0.0633982	0.0648285	0.0648285	0.0634201	0.0647689	0.0619702	0.0576176	0.0619702	0.0619702	0.0633982	0.0635494	0.0557145	0.0559035	0.0532082	0.0535648	0.0530262	0.0625456	0.0546447	0.0431649	0.0298849	0.0298849	0.0298849	0.0298849	0.0298849	0.0226595	0.0226595	0.0395934	0.0233785	0.0233785	0.0233785	0.0233785	0.0233785	0.0314233	0.0250461	0.0250461	0.0250461	0.0250461	0.0250461	0.00160966	0	0	0	0		0
GQ469804|T.putitora_{T._putitora}	0.0616681	0.0616681	0.0616681	0.0633982	0.0633982	0.0648285	0.0648285	0.0634201	0.0647689	0.0619702	0.0576176	0.0619702	0.0619702	0.0633982	0.0635494	0.0557145	0.0559035	0.0532082	0.0535648	0.0530262	0.0625456	0.0546447	0.0431649	0.0298849	0.0298849	0.0298849	0.0298849	0.0298849	0.0226595	0.0226595	0.0395934	0.0233785	0.0233785	0.0233785	0.0233785	0.0233785	0.0314233	0.0250461	0.0250461	0.0250461	0.0250461	0.0250461	0.00160966	0	0	0	0	0
GQ469828|T.macrolepis_{T._macrolepis}	0.0616681	0.0616681	0.0616681	0.0633982	0.0633982	0.0648285	0.0648285	0.0634201	0.0647689	0.0619702	0.0576176	0.0619702	0.0619702	0.0633982	0.0635494	0.0557145	0.0559035	0.0532082	0.0535648	0.0530262	0.0625456	0.0546447	0.0431649	0.0298849	0.0298849	0.0298849	0.0298849	0.0298849	0.0226595	0.0226595	0.0395934	0.0233785	0.0233785	0.0233785	0.0233785	0.0233785	0.0314233	0.0250461	0.0250461	0.0250461	0.0250461	0.0250461	0.00160966	0	0	0	0	0	0
GQ469829|T.macrolepis_{T._macrolepis}	0.0616681	0.0616681	0.0616681	0.0633982	0.0633982	0.0648285	0.0648285	0.0634201	0.0647689	0.0619702	0.0576176	0.0619702	0.0619702	0.0633982	0.0635494	0.0557145	0.0559035	0.0532082	0.0535648	0.0530262	0.0625456	0.0546447	0.0431649	0.0298849	0.0298849	0.0298849	0.0298849	0.0298849	0.0226595	0.0226595	0.0395934	0.0233785	0.0233785	0.0233785	0.0233785	0.0233785	0.0314233	0.0250461	0.0250461	0.0250461	0.0250461	0.0250461	0.00160966	0	0	0	0	0	0
GQ469803|T.putitora_{T._putitora}	0.0616681	0.0616681	0.0616681	0.0633982	0.0633982	0.0648285	0.0648285	0.0634201	0.0647689	0.0619702	0.0576176	0.0619702	0.0619702	0.0633982	0.0635494	0.0557145	0.0559035	0.0532082	0.0535648	0.0530262	0.0625456	0.0546447	0.0431649	0.0298849	0.0298849	0.0298849	0.0298849	0.0298849	0.0226595	0.0226595	0.0395934	0.0233785	0.0233785	0.0233785	0.0233785	0.0233785	0.0314233	0.0250461	0.0250461	0.0250461	0.0250461	0.0250461	0.00160966	0	0	0	0	0	0
JX127225|T.putitora_{T._putitora}	0.0593937	0.0593937	0.0593937	0.0611988	0.0611988	0.0593937	0.0593937	0.0593937	0.0611988	0.059698	0.0548754	0.059698	0.059698	0.0611988	0.0574269	0.0503859	0.0505558	0.0486981	0.0489449	0.0486981	0.0571788	0.0503859	0.040096	0.0262806	0.0262806	0.0262806	0.0262806	0.0262806	0.022077	0.022077	0.0381153	0.0218543	0.0218543	0.0218543	0.0218543	0.0218543	0.0312776	0.0245971	0.0245971	0.0245971	0.0245971	0.0245971	0.00646407	0.00483096	0.00483096	0.00483096	0.00483096	0.00483096	0.00483096
JX127227|T.putitora_{T._putitora}	0.0611006	0.0611006	0.0611006	0.0629089	0.0629089	0.0611006	0.0611006	0.0611006	0.0629089	0.0614137	0.0548754	0.0614137	0.0614137	0.0629089	0.0574269	0.0486981	0.0488623	0.0503859	0.0506412	0.0503859	0.0588876	0.0520778	0.041778	0.0279296	0.0279296	0.0279296	0.0279296	0.0279296	0.0237819	0.0237819	0.039787	0.0235419	0.0235419	0.0235419	0.0235419	0.0235419	0.0329376	0.0262432	0.0262432	0.0262432	0.0262432	0.0262432	0.00808549	0.00644324	0.00644324	0.00644324	0.00644324	0.00644324	0.00644324
JX127224|Tputitora_{T._putitora}	0.0580139	0.0580139	0.0580139	0.0597744	0.0597744	0.0593937	0.0593937	0.0581103	0.0597744	0.0583041	0.0534579	0.0583041	0.0583041	0.0597744	0.0574269	0.0503859	0.0505558	0.0479725	0.0482923	0.0492274	0.0571788	0.0508801	0.0391792	0.0256897	0.0256897	0.0256897	0.0256897	0.0256897	0.0215642	0.0215642	0.0372507	0.0216721	0.0216721	0.0216721	0.0216721	0.0216721	0.0305728	0.0240449	0.0240449	0.0240449	0.0240449	0.0240449	0.00646407	0.00472444	0.00472444	0.00472444	0.00472444	0.00472444	0.00472444
JX127228|T.putitora_{T._putitora}	0.0637547	0.0637547	0.0637547	0.0655468	0.0655468	0.0611988	0.0611988	0.0637547	0.0655468	0.0640777	0.059782	0.0640777	0.0640777	0.0655468	0.0594594	0.0521558	0.052332	0.0531348	0.0534011	0.0531348	0.0589613	0.0564918	0.0446144	0.0308709	0.0308709	0.0308709	0.0308709	0.0308709	0.0268703	0.0268703	0.0392189	0.0267356	0.0267356	0.0267356	0.0267356	0.0267356	0.0324735	0.0291987	0.0291987	0.0291987	0.0291987	0.0291987	0.00809273	0.00956196	0.00956196	0.00956196	0.00956196	0.00956196	0.00956196
JX127229|T.putitora_{T._putitora}	0.062802	0.062802	0.062802	0.0646136	0.0646136	0.0611988	0.0611988	0.062802	0.0646136	0.0631238	0.0586708	0.0631238	0.0631238	0.0646136	0.0594594	0.0521558	0.052332	0.0520681	0.052332	0.0520681	0.0589613	0.0537603	0.0434505	0.029573	0.029573	0.029573	0.029573	0.029573	0.0254807	0.0254807	0.0380029	0.0252236	0.0252236	0.0252236	0.0252236	0.0252236	0.0311885	0.0278838	0.0278838	0.0278838	0.0278838	0.0278838	0.00809273	0.00805363	0.00805363	0.00805363	0.00805363	0.00805363	0.00805363
JX127240|T.putitora_{T._putitora}	0.0611988	0.0611988	0.0611988	0.0630103	0.0630103	0.0611988	0.0611988	0.0611988	0.0630103	0.0615129	0.0568794	0.0615129	0.0615129	0.0630103	0.0594594	0.0521558	0.052332	0.0504649	0.0507211	0.0504649	0.0589613	0.0521558	0.0418382	0.0279697	0.0279697	0.0279697	0.0279697	0.0279697	0.0238161	0.0238161	0.0363971	0.0235754	0.0235754	0.0235754	0.0235754	0.0235754	0.0295827	0.0262806	0.0262806	0.0262806	0.0262806	0.0262806	0.00809273	0.0064517	0.0064517	0.0064517	0.0064517	0.0064517	0.0064517
JX127242|T.putitora_{T._putitora}	0.0607849	0.0607849	0.0607849	0.0625835	0.0625835	0.0611988	0.0611988	0.0607849	0.0625835	0.0610948	0.0564509	0.0610948	0.0610948	0.0625835	0.0594594	0.0521558	0.052332	0.0501273	0.0503801	0.0501273	0.0589613	0.0518068	0.0415598	0.0277868	0.0277868	0.0277868	0.0277868	0.0277868	0.0236551	0.0236551	0.0361577	0.0234177	0.0234177	0.0234177	0.0234177	0.0234177	0.0293894	0.026109	0.026109	0.026109	0.026109	0.026109	0.00809273	0.00641034	0.00641034	0.00641034	0.00641034	0.00641034	0.00641034
JX127230|T.putitora_{T._putitora}	0.0609911	0.0609911	0.0609911	0.0627962	0.0627962	0.0615129	0.0615129	0.0609911	0.0627962	0.0609911	0.0563447	0.0609911	0.0609911	0.0627962	0.0594594	0.0524206	0.0524206	0.0502955	0.0502955	0.0502955	0.0592611	0.0519807	0.0414908	0.027878	0.027878	0.027878	0.027878	0.027878	0.0236152	0.0236152	0.036277	0.0233785	0.0233785	0.0233785	0.0233785	0.0233785	0.0294857	0.0261945	0.0261945	0.0261945	0.0261945	0.0261945	0.00810585	0.00643096	0.00643096	0.00643096	0.00643096	0.00643096	0.00643096
JX127226|T.putitora_{T._putitora}	0.0570669	0.0570669	0.0570669	0.058797	0.058797	0.0601086	0.0601086	0.0587944	0.0601746	0.0571602	0.051925	0.0571602	0.0571602	0.058797	0.0574269	0.0509858	0.0509858	0.048535	0.0486164	0.0484321	0.0578606	0.0500579	0.0384261	0.0253237	0.0253237	0.0253237	0.0253237	0.0253237	0.0210066	0.0210066	0.0383123	0.0216721	0.0216721	0.0216721	0.0216721	0.0216721	0.0300885	0.0237029	0.0237029	0.0237029	0.0237029	0.0237029	0.00651672	0.00471702	0.00465842	0.00465842	0.00465842	0.00465842	0.00465842
JX127241|T.putitora_{T._putitora}	0.0606359	0.0606359	0.0606359	0.0624809	0.0624809	0.0600388	0.0600388	0.0606359	0.0624809	0.0606359	0.0575798	0.0606359	0.0606359	0.0624809	0.0594594	0.0489067	0.0489067	0.0481492	0.0482322	0.0514333	0.0578088	0.0531644	0.0407186	0.0268151	0.0268151	0.0268151	0.0268151	0.0268151	0.0250969	0.0250969	0.0354006	0.0236551	0.0236551	0.0236551	0.0236551	0.0236551	0.028468	0.0250969	0.0250969	0.0250969	0.0250969	0.0250969	0.00839154	0.00823943	0.00823943	0.00823943	0.00823943	0.00823943	0.00823943
EU714118|T.tor_{T._tor}	0.0516473	0.0516473	0.0516473	0.053527	0.053527	0.0545654	0.0545654	0.0532613	0.0547993	0.0516473	0.051925	0.0516473	0.0516473	0.053527	0.0547421	0.0466757	0.0466757	0.0459038	0.0459883	0.0459709	0.0542803	0.047748	0.040446	0.0278333	0.0278333	0.0278333	0.0278333	0.0278333	0.0260476	0.0260476	0.0403814	0.0234724	0.0234724	0.0234724	0.0234724	0.0234724	0.0349268	0.0278333	0.0278333	0.0278333	0.0278333	0.0278333	0.0181203	0.0156807	0.0154652	0.0154652	0.0154652	0.0154652	0.0154652
EU714119|T.tor_{T._tor}	0.0569018	0.0569018	0.0569018	0.0587886	0.0587886	0.0601122	0.0601122	0.0586776	0.0601841	0.0569018	0.055615	0.0569018	0.0569018	0.0587886	0.0605051	0.0521912	0.0521912	0.0513294	0.0514237	0.0511996	0.0617986	0.0529787	0.0456542	0.027643	0.027643	0.027643	0.027643	0.027643	0.02587	0.02587	0.0401103	0.023311	0.023311	0.023311	0.023311	0.023311	0.0346951	0.0312081	0.0312081	0.0312081	0.0312081	0.0312081	0.0216735	0.0191017	0.01884	0.01884	0.01884	0.01884	0.01884
EU714120|T.tor_{T._tor}	0.0531341	0.0531341	0.0531341	0.0549457	0.0549457	0.0560174	0.0560174	0.0547304	0.0562015	0.0531341	0.051925	0.0531341	0.0531341	0.0549457	0.0574269	0.0484271	0.0484271	0.0476572	0.0477416	0.0476631	0.0594777	0.0493777	0.0423344	0.0284377	0.0284377	0.0284377	0.0284377	0.0284377	0.0267195	0.0267195	0.0405123	0.0243125	0.0243125	0.0243125	0.0243125	0.0243125	0.0352675	0.0301619	0.0301619	0.0301619	0.0301619	0.0301619	0.0173953	0.0150765	0.0148771	0.0148771	0.0148771	0.0148771	0.0148771
EU714116|T.tor_{T._tor}	0.058797	0.058797	0.058797	0.0605331	0.0605331	0.0618302	0.0618302	0.0604782	0.0618502	0.058797	0.0538153	0.058797	0.058797	0.0605331	0.0594594	0.0562853	0.0562853	0.0537449	0.0538354	0.0535428	0.0631872	0.0551774	0.04674	0.0334538	0.0334538	0.0334538	0.0334538	0.0334538	0.0293262	0.0293262	0.0466737	0.0268091	0.0268091	0.0268091	0.0268091	0.0268091	0.0383123	0.0351039	0.0351039	0.0351039	0.0351039	0.0351039	0.018096	0.0158743	0.0156753	0.0156753	0.0156753	0.0156753	0.0156753
EU714117|T.tor_{T._tor}	0.058797	0.058797	0.058797	0.0605331	0.0605331	0.0618302	0.0618302	0.0604782	0.0618502	0.058797	0.0538153	0.058797	0.058797	0.0605331	0.0594594	0.0562853	0.0562853	0.0537449	0.0538354	0.0535428	0.0631872	0.0551774	0.04674	0.0334538	0.0334538	0.0334538	0.0334538	0.0334538	0.0293262	0.0293262	0.0466737	0.0268091	0.0268091	0.0268091	0.0268091	0.0268091	0.0383123	0.0351039	0.0351039	0.0351039	0.0351039	0.0351039	0.018096	0.0158743	0.0156753	0.0156753	0.0156753	0.0156753	0.0156753
EU714111|T.tor_{T._tor}	0.0582258	0.0582258	0.0582258	0.059944	0.059944	0.0611988	0.0611988	0.059874	0.0612353	0.05851	0.0538153	0.05851	0.05851	0.059944	0.0594594	0.0557145	0.0559035	0.0532082	0.0535648	0.0530262	0.0625456	0.0546447	0.046515	0.0331369	0.0331369	0.0331369	0.0331369	0.0331369	0.0293262	0.0293262	0.046227	0.0268091	0.0268091	0.0268091	0.0268091	0.0268091	0.0346754	0.0347709	0.0347709	0.0347709	0.0347709	0.0347709	0.0179777	0.0157246	0.0155292	0.0155292	0.0155292	0.0155292	0.0155292
EU714114|T.tor_{T._tor}	0.059944	0.059944	0.059944	0.0616681	0.0616681	0.0630103	0.0630103	0.0616439	0.0629989	0.0602371	0.0557129	0.0602371	0.0602371	0.0616681	0.0615002	0.0575034	0.0576988	0.0549656	0.0553347	0.0547239	0.0643474	0.0563454	0.0481985	0.0347709	0.0347709	0.0347709	0.0347709	0.0347709	0.0310069	0.0310069	0.0478993	0.0285332	0.0285332	0.0285332	0.0285332	0.0285332	0.0363094	0.0364102	0.0364102	0.0364102	0.0364102	0.0364102	0.0196444	0.0173246	0.017109	0.017109	0.017109	0.017109	0.017109
EU714112|T.tor_{T._tor}	0.0582258	0.0582258	0.0582258	0.059944	0.059944	0.0611988	0.0611988	0.059874	0.0612353	0.05851	0.0538153	0.05851	0.05851	0.059944	0.0594594	0.0557145	0.0559035	0.0532082	0.0535648	0.0530262	0.0625456	0.0546447	0.046515	0.0331369	0.0331369	0.0331369	0.0331369	0.0331369	0.0293262	0.0293262	0.046227	0.0268091	0.0268091	0.0268091	0.0268091	0.0268091	0.0346754	0.0347709	0.0347709	0.0347709	0.0347709	0.0347709	0.0179777	0.0157246	0.0155292	0.0155292	0.0155292	0.0155292	0.0155292
EU714115|T.tor_{T._tor}	0.0582258	0.0582258	0.0582258	0.059944	0.059944	0.0611988	0.0611988	0.059874	0.0612353	0.05851	0.0538153	0.05851	0.05851	0.059944	0.0594594	0.0557145	0.0559035	0.0532082	0.0535648	0.0530262	0.0625456	0.0546447	0.046515	0.0331369	0.0331369	0.0331369	0.0331369	0.0331369	0.0293262	0.0293262	0.046227	0.0268091	0.0268091	0.0268091	0.0268091	0.0268091	0.0346754	0.0347709	0.0347709	0.0347709	0.0347709	0.0347709	0.0179777	0.0157246	0.0155292	0.0155292	0.0155292	0.0155292	0.0155292
JQ665788|T.tambroides_{T._tambroides}	0.0524957	0.0524957	0.0524957	0.0543442	0.0543442	0.0525878	0.0525878	0.0524957	0.0543442	0.0488192	0.0468507	0.0488192	0.0488192	0.0506541	0.04947	0.0469932	0.0469932	0.0451696	0.0451696	0.0451696	0.0615142	0.0469114	0.0505678	0.029068	0.029068	0.029068	0.029068	0.029068	0.0273105	0.0273105	0.0396159	0.0289772	0.0289772	0.0289772	0.0289772	0.0289772	0.0307347	0.0308317	0.0308317	0.0308317	0.0308317	0.0308317	0.0290267	0.0272661	0.0272661	0.0272661	0.0272661	0.0272661	0.0272661
JQ665789|T.tambroides_{T._tambroides}	0.0524957	0.0524957	0.0524957	0.0543442	0.0543442	0.0525878	0.0525878	0.0524957	0.0543442	0.0488192	0.0468507	0.0488192	0.0488192	0.0506541	0.04947	0.0469932	0.0469932	0.0451696	0.0451696	0.0451696	0.0615142	0.0469114	0.0505678	0.029068	0.029068	0.029068	0.029068	0.029068	0.0273105	0.0273105	0.0396159	0.0289772	0.0289772	0.0289772	0.0289772	0.0289772	0.0307347	0.0308317	0.0308317	0.0308317	0.0308317	0.0308317	0.0290267	0.0272661	0.0272661	0.0272661	0.0272661	0.0272661	0.0272661
JQ665790|T.tambroides_{T._tambroides}	0.0524957	0.0524957	0.0524957	0.0543442	0.0543442	0.0525878	0.0525878	0.0524957	0.0543442	0.0488192	0.0468507	0.0488192	0.0488192	0.0506541	0.04947	0.0469932	0.0469932	0.0451696	0.0451696	0.0451696	0.0615142	0.0469114	0.0505678	0.029068	0.029068	0.029068	0.029068	0.029068	0.0273105	0.0273105	0.0396159	0.0289772	0.0289772	0.0289772	0.0289772	0.0289772	0.0307347	0.0308317	0.0308317	0.0308317	0.0308317	0.0308317	0.0290267	0.0272661	0.0272661	0.0272661	0.0272661	0.0272661	0.0272661
JQ665791|T.tambroides_{T._tambroides}	0.0524957	0.0524957	0.0524957	0.0543442	0.0543442	0.0525878	0.0525878	0.0524957	0.0543442	0.0488192	0.0468507	0.0488192	0.0488192	0.0506541	0.04947	0.0469932	0.0469932	0.0451696	0.0451696	0.0451696	0.0615142	0.0469114	0.0505678	0.029068	0.029068	0.029068	0.029068	0.029068	0.0273105	0.0273105	0.0396159	0.0289772	0.0289772	0.0289772	0.0289772	0.0289772	0.0307347	0.0308317	0.0308317	0.0308317	0.0308317	0.0308317	0.0290267	0.0272661	0.0272661	0.0272661	0.0272661	0.0272661	0.0272661
JQ665787|T.tambroides_{T._tambroides}	0.0525878	0.0525878	0.0525878	0.0544397	0.0544397	0.0525878	0.0525878	0.0525878	0.0544397	0.0489046	0.0469388	0.0489046	0.0489046	0.0507428	0.04947	0.0469932	0.0469932	0.0452482	0.0452482	0.0452482	0.0615142	0.0469932	0.0506562	0.0291178	0.0291178	0.0291178	0.0291178	0.0291178	0.0273573	0.0273573	0.0396843	0.0290267	0.0290267	0.0290267	0.0290267	0.0290267	0.0307873	0.0308846	0.0308846	0.0308846	0.0308846	0.0308846	0.0290267	0.0273126	0.0273126	0.0273126	0.0273126	0.0273126	0.0273126
RCYY145-11|H.wetmorei_{H._wetmorei}	0.125904	0.125904	0.125904	0.127834	0.127834	0.13067	0.13067	0.127684	0.130746	0.125904	0.130619	0.125904	0.125904	0.127834	0.142568	0.134584	0.134584	0.130592	0.130824	0.127677	0.140409	0.129455	0.133503	0.129772	0.129772	0.129772	0.129772	0.129772	0.124543	0.124543	0.131393	0.128524	0.128524	0.128524	0.128524	0.128524	0.127525	0.131718	0.131718	0.131718	0.131718	0.131718	0.1263	0.11974	0.118117	0.118117	0.118117	0.118117	0.118117
RCYY146-11|H.wetmorei_{H._wetmorei}	0.125904	0.125904	0.125904	0.127834	0.127834	0.13067	0.13067	0.127684	0.130746	0.125904	0.130619	0.125904	0.125904	0.127834	0.142568	0.134584	0.134584	0.130592	0.130824	0.127677	0.140409	0.129455	0.133503	0.129772	0.129772	0.129772	0.129772	0.129772	0.124543	0.124543	0.131393	0.128524	0.128524	0.128524	0.128524	0.128524	0.127525	0.131718	0.131718	0.131718	0.131718	0.131718	0.1263	0.11974	0.118117	0.118117	0.118117	0.118117	0.118117
FJ459432|P.sarana_{P._sarana}	0.152229	0.152229	0.152229	0.154209	0.154209	0.156777	0.156777	0.153167	0.150074	0.151295	0.152463	0.151295	0.151295	0.152229	0.159195	0.160807	0.161394	0.156318	0.157443	0.156041	0.162917	0.15589	0.141345	0.13498	0.13498	0.13498	0.13498	0.13498	0.136592	0.136592	0.136432	0.145324	0.145324	0.145324	0.145324	0.145324	0.136432	0.13498	0.13498	0.13498	0.13498	0.13498	0.144627	0.13878	0.138696	0.138696	0.138696	0.138696	0.138696
FJ459431|P.sarana_{P._sarana}	0.152382	0.152382	0.152382	0.154366	0.154366	0.156945	0.156945	0.153328	0.150228	0.151447	0.152635	0.151447	0.151447	0.152382	0.15939	0.160979	0.161567	0.156485	0.157613	0.156197	0.163093	0.156041	0.141472	0.135099	0.135099	0.135099	0.135099	0.135099	0.136719	0.136719	0.136545	0.145464	0.145464	0.145464	0.145464	0.145464	0.136545	0.135099	0.135099	0.135099	0.135099	0.135099	0.14476	0.138907	0.138818	0.138818	0.138818	0.138818	0.138818
JQ667570|P.sarana_{P._sarana}	0.153491	0.153491	0.153491	0.155587	0.155587	0.151678	0.151678	0.153491	0.151403	0.151403	0.152651	0.151403	0.151403	0.153491	0.152482	0.1557	0.1557	0.155587	0.155587	0.155587	0.157805	0.155416	0.140953	0.137028	0.137028	0.137028	0.137028	0.137028	0.135956	0.135956	0.136769	0.14249	0.14249	0.14249	0.14249	0.14249	0.136769	0.135008	0.135008	0.135008	0.135008	0.135008	0.139037	0.13892	0.13892	0.13892	0.13892	0.13892	0.13892
[truncated: 32 more columns]

## Sheet: Caption
Table. Estimates of Evolutionary Divergence between Sequences
The number of base substitutions per site from between sequences are shown. Standard error estimate(s) are shown above the diagonal. Analyses were conducted using the Kimura 2-parameter model [1]. The analysis involved 81 nucleotide sequences. Codon positions included were 1st+2nd+3rd+Noncoding. All ambiguous positions were removed for each sequence pair. There were a total of 655 positions in th…
1. Kimura M. (1980). A simple method for estimating evolutionary rate of base substitutions through comparative studies of nucleotide sequences. Journal of Molecular Evolution 16:111-120.
2. Tamura K., Peterson D., Peterson N., Stecher G., Nei M., and Kumar S. (2011). MEGA5: Molecular Evolutionary Genetics Analysis using Maximum Likelihood, Evolutionary Distance, and Maximum Parsimony Methods. Molecular Biology and Evolution (In Press).
Disclaimer: Although utmost care has been taken to ensure the correctness of the caption, the caption text is provided "as is" without any warranty of any kind. Authors advise the user to carefully check the caption prior to its use for any purpose and report any errors or problems to the authors immediately (www.megasoftware.net). In no event shall the authors and their employers be liable for a…
